# Supplementary material for: Natural variation in the Tn1a promoter regulates tillering in rice
Source: Plant Biotechnol J. 2024 Aug 27;22(12):3345–60. doi: 10.1111/pbi.14453 (PMC11606419; doi:10.1111/pbi.14453)
Supplement: Supplementary file 2 — Table S1 Summary of candidate genes and their significantly associated SNP at three stages in qTn1.7. Table S2 Information of low tiller and high tiller varieties for the expression level detection of candidate genes in qTn1.7. Table S3 Information of cultivated and wild rice used in the phylogenetic tree and minimum spanning tree analyses. Table S4 Information of cultivated rice used in the allele frequency analyses. Table S5 Nucleotide diversity analysis and neutral test of Tn1a. Table S6 Primers used in this study. [file PBI-22-3345-s002.xlsx]

## Sheet: list
Table S1 Summary of candidate genes and their significantly associated SNP at three stages in qTn1.7
Table S2 Information of low tiller and high tiller varieties for the expression level detection of candidate genes in qTn1.7
Table S3 Information of cultivated and wild rice used in the phylogenetic tree and minimum spanning tree analyses
Table S4 Information of cultivated rice used in the allele frequency analyses
Table S5 Nucleotide diversity analysis and neutral test of Tn1a
Table S6 Primers used in this study

## Sheet: TableS1
Table S1:Summary of candidate genes and their significantly associated SNP at three stages in qTn1.7
	DT30		DT45		HD		common SNP		Annotation
	promoter	cds(Non-sys)	promoter	cds(Non-sys)	promoter	cds(Non-sys)	promoter	cds(Non-sys)
LOC_Os01g14010	6	0	7	1	6	0	6	0	ZOS1-05 - C2H2 zinc finger protein, expressed
LOC_Os01g14020	7	0	9	1	7	0	6	0	expressed protein
LOC_Os01g14030	1	0	4	0	0	0	0	0	DUF260 domain containing protein, putative, expressed
LOC_Os01g14040	9	0	12	0	8	0	5	0	D-tyrosyl-tRNA, putative, expressed
LOC_Os01g14050	7	1	9	2	8	1	7	1	C2 domain containing protein, putative, expressed
LOC_Os01g14060	8	4	17	5	10	0	7	0	expressed protein
LOC_Os01g14070	19	0	29	0	15	0	12	0	60S ribosomal protein L18a-1, putative, expressed
LOC_Os01g14080	16	0	24	1	12	0	10	0	lipase class 3 family protein, putative, expressed
LOC_Os01g14090	2	1	5	1	2	1	1	1	kinesin motor domain containing protein, putative, expressed
LOC_Os01g14100	5	1	15	1	6	0	5	0	BT1 family protein, putative, expressed

## Sheet: TableS2
Table S2:Information of low tiller and high tiller varieties for the expression level detection of candidate genes in qTn1.7
ID	Origin	Genotype of lead SNP	DT30	DT45	HD	PN	RP
CH1229	anhui	A	5.25	6.42	6.92	8.25	1
CH1129	jianxi	A	6.83	7.15	8.07	9.07	1
CH1099	zhejiang	A	7.42	8.25	11.17	11.58	1
CX193	guangxi	A	7.93	10.08	6.83	6.33	0.63
CH1264	hunan	A	8	10.33	10.5	10.98	1
CX5	liaoning	G	17.5	14.55	10.98	10.83	0.62
CH1057	Columbia	G	18.75	17.92	12.92	12.33	0.66
CH1106	taiwan	G	19.67	16.83	13.42	12.25	0.62
CH1044	India	G	19.67	18.42	17.17	15.5	0.79
CH1255	hunan	G	26	18	16.83	16.42	0.63
Note: RP represents the ratio of effective panicle number

## Sheet: TableS3
Table S3: Information of cultivated and wild rice used in the phylogenetic tree and minimum spanning tree analyses
Accession	Variety name	Species	Origin	272 bp
CH1305	Nipponbare	Japonica	Japan	＋
CX501	Xudao 5	Japonica	China	＋
CX495	Zhendao 99	Japonica	China	＋
CX332	Xudao 3	Japonica	China	＋
CX320	Zhendao 88	Japonica	China	－
CX356	Yandao 8	Japonica	China	＋
CH1247	Geng 7623	Japonica	China	－
CX149	Karnal Local	Japonica	India	－
CX251	Xudao 4	Japonica	China	＋
CX497	Wuyunjing 21	Japonica	China	＋
CX380	Yandao 9	Japonica	China	＋
CH1274	Liming B	Japonica	China	＋
CX523	Longjing 24	Japonica	China	＋
CX396	Guandong 194	Japonica	Japan	＋
CX16	Yuan jing 7	Japonica	China	＋
CX173	Huayu 560	Japonica	China	＋
CX519	Kenjiandao 6	Japonica	China	＋
CX493	Yangfujing 8	Japonica	China	－
CH1009	Banjitsu	Japonica	Japan	＋
CX492	Ningjing 38	Japonica	China	＋
CX521	Longjing 20	Japonica	China	＋
CX140	Nipponbare	Japonica	Japan	＋
CX180	Suijing 3	Japonica	China	＋
CH1105	Taidongludao	Japonica	China	＋
CX524	Longjing 26	Japonica	China	＋
CX389	Jinyuan 85	Japonica	China	＋
CX522	Longjing 21	Japonica	China	＋
CX179	SE178	Japonica		＋
CH1248	Ninghui 21	Japonica	China	－
CX307	HP 121	Japonica	China	＋
CH1008	Qiuguangtengxi 104	Japonica	Japan	＋
CX315	Bolasaeg ssal	Japonica	North Korea	＋
CH1092	YR 196	Japonica	Australia	＋
CX355	Yunlu 102	Japonica	China	＋
CX187	Liaoxing 1	Japonica	China	＋
CX309	Lunhui 422	Japonica	China	－
CH1023	Aomierte 168	Japonica	Hungary	＋
CH1088	80A60YR71009-1-5	Japonica	Australia	＋
CX532	Suijing 8	Japonica	China	－
CH1148	Bawangbian 1	Japonica	China	－
CX527	Shongjing 10	Japonica	China	＋
CX283	Changyebaochixi	Japonica	Japan	＋
CH1221	Zhonghua 8	Japonica	China	＋
CH1249	76--1	Japonica	China	－
CX116	Daseos ssal	Japonica	North Korea	＋
CH1069	Akage	Japonica	Japan	＋
CH1071	Akita Komachi	Japonica	Japan	＋
CX517	Dongnong 428	Japonica	China	＋
CX533	Suijing 9	Japonica	China	－
CH1288	Shuiyuan 300Li	Japonica	China	＋
CH1055	Keluoduo B	Japonica	France	＋
CX333	Daohuaxiang	Japonica	China	＋
CX57	Zhongchao 123	Japonica	China	－
CX526	Shong01-173	Japonica	China	＋
CH1003	Heibiao	Japonica	China	＋
CX555	Liaojing 294	Japonica	China	＋
CX352	BD007	Japonica	China	＋
CX557	Liaojing 9	Japonica	China	＋
CH1281	Xingguo	Japonica	China	＋
CX535	Fuyuan 4	Japonica	China	－
CX172	Changbai 9	Japonica	China	＋
CX520	SE447	Japonica		＋
CH1070	Miyagika	Japonica	Japan	＋
CX14	Shennong 265	Japonica	China	＋
CX534	Tongnian 1	Japonica	China	－
CH1005	Zaoshengbai	Japonica	China	＋
CX530	SE457	Japonica		－
CX286	C349	Japonica	China	＋
CX6	C418	Japonica	China	－
CX201	Ningjing 38	Japonica	China	＋
CX213	Shennong 89366	Japonica	China	－
CX260	Liao 5216B	Japonica	China	－
CX285	Nonglinnuo	Japonica	China	＋
CH1002	Jogi Cheongjin	Japonica	North Korea	＋
CX317	MR19	Japonica	China	－
CX316	MR39	Japonica	China	＋
CH1054	Albania Rice	Japonica	Albania	＋
CX220	IRAT 109	Japonica	Brazil	＋
CX204	Shongjing 9	Japonica	China	＋
CX58	Giza159	Japonica	Egypt	＋
CH1302	Koshifu	Japonica	Japan	＋
CX188	Ningjing 28	Japonica	China	＋
CH1222	Jindao 1	Japonica	China	＋
CX287	C52	Japonica	China	＋
CX47	Diangeng	Japonica	China	＋
CX174	Handao 502	Japonica	China	＋
CX391	YF 30	Japonica	China	＋
CX353	CAU1	Japonica	China	＋
CX72	Basmati 385	Japonica	Pakistan	－
CH1119	Dandongludao	Japonica	China	＋
CH1024	Arditsone	Japonica	Bulgaria	＋
CH1006	Takehara	Japonica	Japan	＋
CH1026	Frutta Pro	Japonica	Italy	＋
CH1120	Laoguangtou 83	Japonica	China	＋
CH1291	Baigedao	Japonica	China	＋
CH1032	Gaoliqiu	Japonica	North Korea	＋
CX56	Yunguang 8	Japonica	China	＋
CH1117	Longhuamaohu	Japonica	China	＋
CH1073	Toyohatamochi	Japonica	Japan	－
CX261	C415	Japonica	China	＋
CX306	Menggudao	Japonica	China	＋
CH1184	Maguzi	Japonica	China	＋
CX109	Dacca 6	Japonica	Phillipines	＋
CX32	Manauthukha	Japonica	Myanmar	－
CH1091	80050 YR 72136-43	Japonica	Australia	＋
CX142				＋
CH1067	YR 83-23-11	Japonica	Australia	＋
CX359	Yunlu 103	Japonica	China	＋
CX214	Arroz Glutinoso	Japonica	Brazil	－
CX65	Domsiah	Japonica	Iran	＋
CH1083	IRAT 36	Japonica	Ivory Coast	＋
CH1021	Wuziluosi 215	Japonica	Soviet Union	＋
CX175	Handao 297	Japonica	China	＋
CH1296	Haomake (K)	Japonica	China	＋
CX139	Amareles	Japonica	Portugal	＋
CX384	Fengza	Japonica	China	＋
CX112	Ginga	Japonica	Japan	＋
CX269	Iac165	Japonica	Brazil	＋
CH1118	Gaoyangdiandao dahongmang	Japonica	China	＋
CX104	Sadri rice 1	Japonica	Iran	＋
CX67	Binam	Japonica	Iran	＋
CH1125	Cunsanli	Japonica	China	＋
CX132	AP 423	Japonica	India	＋
CX66	Tarom molaii	Japonica	Iran	＋
CX241	IAC 47	Japonica	Phillipines	－
CH1257	Shanjiugu	Japonica	China	＋
CH1142	Chikenuo	Japonica	China	＋
CH1180	Cungunuo	Japonica	China	＋
CH1163	Wuzidui	Japonica	China	＋
CH1229	Zaoxian 240	Indica	China	－
CH1262	Jinnante B	Indica	China	－
CH1264	Chaoyangyihao B	Indica	China	－
CH1022	Kaha Mu	Indica	Romania	－
CH1267	Jinnante 43B	Indica	China	－
CH1099	Erjiunan 1	Indica	China	－
CH1041	IR 10179-23-1-3	Indica	Phillipines	－
CH1016	Malaihong	Indica	Malaysia	－
CX539	Xiangzaoxian 24	Indica	China	－
CH1102	Guangluai 4	Indica	China	－
CH1265	L 301B	Indica	China	－
CH1015	Lua Som	Indica	Vietnam	－
CX118	Yetuozai	Indica	China	－
CX257	Bo B	Indica	China	－
CX114	Guangluai 4	Indica	China	－
CH1272	Jiangnongzao 1 B	Indica	China	－
CX548	Zhongjian 100	Indica	China	－
CX474	R287	Indica	China	－
CX486	ZR02	Indica	China	－
CH1224	Zaoshuxiangheimi	Indica	China	＋
CX540	Xiangzaoxian 31	Indica	China	－
CX150	Chorofa	Indica	Phillipines	－
CX119	P59279	Indica		－
CX15	Y 134	Indica	China	－
CH1269	Qingsiai 16B	Indica	China	－
CX18	Zaoxian 14	Indica	China	－
CX255	SE253	Indica		－
CH1156	Honggu	Indica	China	－
CH1101	Aijiaonante	Indica	China	－
CX79	Cs94	Indica	Vietnam	－
CX117	IR 65600-27-1-2-2	Indica	Phillipines	－
CX484	T0463	Indica	China	－
CH1273	Jinghu3 B	Indica	China	－
CX26	Amol3 (Sana)	Indica	Iran	－
CX17	Yuexiangzhan	Indica	China	－
CX60	Basmati	Indica	India	－
CX554	Jinzao 47	Indica	China	－
CX514	Yesizhan	Indica	China	－
CX481	SE413	Indica		－
CX35	Bg 94-1	Indica	Sri Lanka	－
CX133	Zhenshan 97	Indica	China	－
CX467	Xianhui 207	Indica	China	－
CX480	SE412	Indica		－
CH1220	Aituogu 151	Indica	China	－
CX541	Xiangzaoxian 45	Indica	China	－
CH1278	88B	Indica	China	－
CX10	Gang 46B	Indica	China	－
CX228	Bala	Indica	India	－
CX483	R458	Indica	China	－
CX43	IR66897B	Indica	Phillipines	－
CX482	SE414	Indica		－
CX31	Hnankar	Indica	Myanmar	－
CH1251	Teqingxuanhui	Indica	China	－
CH1158	San**Qishiluo	Indica	China	－
CH1145	Dongtingwanxian	Indica	China	－
CX89	M 202	Indica	United States	－
CX281	IR68897B	Indica	Phillipines	－
CX80	OM1706	Indica	Vietnam	－
CX37	OM997	Indica	Vietnam	－
CX230	IR64-IL	Indica	China	－
CX5	108S	Indica	China	＋
CH1139	Nanxiongzaoyouzhan	Indica	China	＋
CX477	Xianghiu 299	Indica	China	－
CH1244	Gui 630	Indica	China	－
CH1044	Dumai	Indica	India	－
CH1230	Dangyu 5	Indica	China	－
CX92	UPR 191-66	Indica	india	－
CH1100	Nanjing 11	Indica	China	－
CX511	Hemeizhan	Indica	China	－
CH1210	Shufeng 101	Indica	China	＋
CX507	Fenghuazhan	Indica	China	－
CX53	Jiangxisimiao	Indica	China	－
CX394	Molizhanxuan	Indica	China	－
CH1284	Taizhongzailai 1/taizhong65	Indica	China	－
CX403	IR64a	Indica	Phillipines	－
CX506	Xianxiaozhan	Indica	China	－
CH1227	Xiangwanxian 3	Indica	China	＋
CH1186	Jiabala	Indica	India	－
CH1215	Hongwan 1	Indica	China	＋
CX510	Guinongzhan	Indica	China	－
CX515	Guihuazhan	Indica	China	－
CX358	PSBRC82	Indica	Phillipines	－
CX258	Zhong 9B	Indica	China	－
CX170	II 32B	Indica	China	－
CX364	42686	Indica		－
CH1204	Liusha 1	Indica	China	－
CH1063	K 24	Indica	Uganda	－
CH1056	American Rice	Indica	United States	＋
CX318	Heiheaihui	Indica	China	－
CX319	Mengguandamagu	Indica	China	－
CX25	Cisanggarung	Indica	Indonesia	－
CH1208	Chengduai 3	Indica	China	－
CH1219	Luke 3	Indica	China	－
CX559	Quanzhen 10	Indica	China	－
CH1110	Huangsiguizhan	Indica	China	－
CX294	Minghui 77	Indica	China	－
CX347	SAGC－7	Indica	China	－
CX192	Liushayouzhan 2	Indica	China	＋
CH1149	Xugunuo	Indica	China	－
CX362	YZX1	Indica		－
CX276	IR8192-200-3-3-1-1	Indica	Phillipines	－
CX226	IR06G113	Indica	Phillipines	－
CX44	IR58025B	Indica	Phillipines	－
CX549	SE476	Indica		－
CH1164	Gongju 73	Indica	China	－
CX182	SLG1	Indica	Japan	－
CX120				－
CH1104	Guichao 2	Indica	China	－
CX270	Tai Chung Native 1	Indica	Taiwan	－
CX82	X21	Indica	Vietnam	－
CX509	Zhenguiai 1	Indica	China	－
CX225	IR77298-14-1-2	Indica	Phillipines	－
CX267	Iet1444	Indica	India	－
CX512	Yuxiangyouzhan	Indica	China	－
CX20	Zihui 100	Indica	China	－
CX378	Huhan 15	Indica	China	－
CX101	Hei Mi Chan	Indica	Taiwan	－
CH1209	Aimakang	Indica	China	－
CX215	F6	Indica	China	－
CX478	Changhui 121	Indica	China	－
CH1106	Taizhongxianxuan 2	Indica	China	－
CX91	Govind	Indica	india	－
CX293	Wansan	Indica	China	－
CX363	YZX2	Indica		－
CH1246	Pei C122	Indica	China	＋
CH1294	Sanbaili	Indica	China	－
CH1126	Qiuqianbai	Indica	China	－
CX125	Caozhao 2	Indica	China	－
CH1146	Liuyenian	Indica	China	－
CX63	Jhona 349	Indica	India	＋
CX304	Luyin 46	Indica	China	－
CX115	Yunhui 72	Indica	China	＋
CH1034	Kularb Deang	Indica	Thailand	＋
CH1170	Jiienuo	Indica	China	－
CX61	Bhavani	Indica	India	－
CH1271	Xiangai B	Indica	China	－
CX54	Linxitangdao	Indica	China	－
CX123	Yuqiugu	Indica	China	－
CH1133	Lucaihao	Indica	China	－
CH1087	J34	Indica	Madagascar	－
CH1147	Xuanenchangtanqingzhan	Indica	China	－
CH1152	Hanmadao4	Indica	China	＋
CH1107	Jiefangxian	Indica	China	－
CX274	IR26	Indica	Phillipines	－
CH1103	Nantehao	Indica	China	－
CH1159	Qitoubaigu	Indica	China	－
CH1141	Heidu 4	Indica	China	－
CH1286	Meihuanuo	Indica	China	－
CH1285	Mamagu	Indica	China	－
CX3	BR24	Indica	Bangladesh	＋
CH1137	Esiniu	Indica	China	－
CH1166	Zinuo	Indica	China	－
CX55	Pengshantieganzhan	Indica	China	－
CX221	Zhongyouzao 81	Indica	China	－
CH1181	Younian	Indica	China	－
CH1256	Xiangdao	Indica	China	－
CH1165	Qitougu	Indica	China	－
CH1173	Beizinuo	Indica	China	－
IND_80782		rufipogon	India	-
nIND_81861		nivara	India	-
CAM_82986		rufipogon	Cambodia	-
BAN_88784		rufipogon	Bangladesh	-
nCAM_105785		nivara	Cambodia	-
NEP_93219		rufipogon	Nepal	-
nIND_100897		nivara	India	-
nCAM_100918		nivara	Cambodia	-
nSRI_103422		nivara	Sri Lanka	-
nBAN_103835		nivara	Bangladesh	-
IND_103847		rufipogon	India	-
nIND_104705		nivara	India	-
IND_105314		rufipogon	India	-
nIND_105318		nivara	India	-
SRI_105424		rufipogon	Sri Lanka	-
nSRI_105428		nivara	Sri Lanka	-
IND_105308		rufipogon	India	-
nTHA_105784		nivara	Thailand	-
THA_105800		rufipogon	Thailand	-
nTHA_105855		nivara	Thailand	-
nBAN_105879		nivara	Bangladesh	-
THA_105912		rufipogon	Thailand	-
THA_105942		rufipogon	Thailand	-
INA_105953		rufipogon	Indonesia	-
BAN_105960		rufipogon	Bangladesh	-
nLAO_106154		nivara	Laos	-
nLAO_106185		nivara	Laos	-
PNG_106289		rufipogon	PNG	-
KHM08_16		rufipogon	Cambodia	-
MMR06_05		rufipogon	Myanmar	-
NEP08_18		rufipogon	Nepal	-
nKHM15_17		nivara	Cambodia	-
nMMR01_23		nivara	Myanmar	-
nNEP06_01		nivara	Nepal	-
nVN09_20		nivara	Laos	-
MMR03_04		rufipogon	Myanmar	-
S1002		Wild	Guangdong	-
S02120		Wild	Hunan	-
S9081		Wild	Guangdong	-
S1218		Wild	Guangdong	-
S1127		Wild	Guangdong	＋
S1169		Wild	Guangdong	-
S1224		Wild	Guangdong	-
S2120		Wild	Guangdong	＋
S2109		Wild	Guangdong	-
S2139		Wild	Guangdong	＋
S1159		Wild	Guangdong	-
S3036		Wild	Guangdong	-
S3093		Wild	Guangdong	-
S3128		Wild	Guangdong	-
S3276		Wild	Guangdong	-
S3318		Wild	Guangdong	-
S9038		Wild	Guangdong	-
S7049		Wild	Guangdong	-
S9017		Wild	Guangdong	-
S01037		Wild	Jiangxi	-
S7276		Wild	Guangdong	-
S7569		Wild	Guangdong	＋
S7620		Wild	Guangdong	-
S8055		Wild	Guangdong	＋
S01049		Wild	Jiangxi	-
S1070		Wild	Guangdong	-
S01045		Wild	Jiangxi	-
S1129		Wild	Guangdong	-
S1107		Wild	Guangdong	＋
S7705		Wild	Guangdong	-
S8016		Wild	Guangdong	-
S9075		Wild	Guangdong	-
S01084		Wild	Jiangxi	-
S01165		Wild	Jiangxi	-
S2225		Wild	Guangdong	-

## Sheet: TableS4
Table S4: Information of cultivated rice used in the allele frequency analyses
Accession	Variety name	Species	Documented variety type	Origin	272bp
CH1001	Jianghua ssal	Jap	LAN	North Korea	＋
CH1002	Jogi Cheongjin	Jap	LAN	North Korea	＋
CH1003	Heibiao	Jap	LAN	China	＋
CH1004		Jap	LAN		＋
CH1005	Zaoshengbai	Jap	LAN	China	＋
CH1006	Takehara	Jap	LAN	Japan	＋
CH1008	Qiuguangtengxi 104	Jap	IMP	Japan	＋
CH1009	Banjitsu	Jap	LAN	Japan	＋
CH1010	Wairikuu	Jap	LAN	Japan	＋
CH1012	YIKONG	Ind	LAN	Vietnam	＋
CH1013	TIANHANDAO	Ind	LAN	Vietnam	－
CH1015	2037/RAJAHAMSAL	Ind	LAN	Vietnam	－
CH1016	Malaihong	Ind	LAN	Malaysia	－
CH1018	2037/RAJAHAMSAL	Ind	IML	India	＋
CH1019	Sri Lanka 1	Ind	IML	Sri lanka	－
CH1021	Wuziluosi 215	Jap	IML	Soviet Union	＋
CH1022	Kaha Mu	Ind	LAN	Romania	－
CH1023	Aomierte 168	Jap	IML	Hungary	＋
CH1024	Arditsone	Jap	LAN	Bulgaria	＋
CH1026	Frutta Pro	Jap	LAN	Italy	＋
CH1027		Jap	LAN		＋
CH1028	BREDA_A-75	Ind	IML	Mexico	－
CH1030	SELN244A6-20	Ind	IML	indicatralia	＋
CH1032	Gaoliqiu	Jap	LAN	North Korea	＋
CH1034	Kularb Deang	Ind	LAN	Thailand	＋
CH1035	DJANDA_MANDJA	Jap	LAN	Indonesia	＋
CH1037		Ind	IMP		＋
CH1039	C894-21	Ind	IMP	Philippines	－
CH1041	IR 10179-23-1-3	Ind	IMP	Phillipines	－
CH1044	Dumai	Ind	LAN	India	－
CH1046	NGATSIN	Ind	LAN	India	－
CH1048		Ind	IMP		－
CH1049	BW293-2	Ind	IMP	Sri Lanka	－
CH1050	BRC25-146-2-1	Ind	IMP	Bangladesh	＋
CH1054	Albania Rice	Jap	LAN	Albania	＋
CH1055	Keluoduo B	Jap	IML	France	＋
CH1056	American Rice	Ind	LAN	United States	＋
CH1057	P1790-5-1M-4-5M-1B-3M-B	Ind	IML	Columbia	－
CH1058		Jap	IMP		＋
CH1059	JIJUCAS_CLARO	Jap	LAN	Brizil	＋
CH1061	NABATED_A_SMAR	Jap	LAN	Egypt	＋
CH1063	K 24	Ind	IML	Uganda	－
CH1064	71011	Ind	IML	Australia	＋
CH1067	YR 83-23-11	Jap	IML	Australia	＋
CH1068		Ind	LAN		－
CH1069	Akage	Jap	LAN	Japan	＋
CH1070	Miyagika	Jap	LAN	Japan	＋
CH1071	Akita Komachi	Jap	IMP	Japan	＋
CH1073	Toyohatamochi	Jap	LAN	Japan	－
CH1074	CHANH148	Ind	IML	Vietnam	－
CH1075	SLK2-18-2	Ind	IML	Laos	－
CH1079	JC78	Ind	IML	India	－
CH1081	RP1570-44-1	Ind	IMP	India	－
CH1082	GZ 1368-5-4	Ind	IML	Egypt	－
CH1083	IRAT 36	Jap	IMP	Ivory Coast	＋
CH1085	IRAT669	Jap	IMP	Cote d Ivoire	－
CH1086	ITA221	Jap	IMP	Nigeria	＋
CH1087	J34	Ind	IMP	Madagascar	－
CH1088	80A60YR71009-1-5	Jap	IML	Australia	＋
CH1090	80A97YR303-304-1-3	Jap	IML	Australia	＋
CH1091	80050 YR 72136-43	Jap	IML	Australia	＋
CH1092	YR 196	Jap	IML	Australia	＋
CH1094	C.MEDIO7	Ind	IML	Cuba	－
CH1095	ECIA179-S13	Ind	IMP	Cuba	－
CH1096	PMS10B	Ind	IML	India	－
CH1097	TIEGANWU	Jap	LAN	China	＋
CH1098	XIUSHUI115	Jap	IMP	China	－
CH1099	Erjiunan 1	Ind	IMP	China	－
CH1100	Nanjing 11	Ind	IMP	China	－
CH1101	Aijiaonante	Ind	IMP	China	－
CH1102	Guangluai 4	Ind	IMP	China	－
CH1103	Nantehao	Ind	IMP	China	－
CH1104	Guichao 2	Ind	IMP	China	－
CH1105	Taidongludao	Jap	LAN	China	＋
CH1106	Taizhongxianxuan 2	Ind	IMP	China	－
CH1107	Jiefangxian	Ind	LAN	China	－
CH1108	HONGMISANDANBAI	Jap	LAN	China	＋
CH1109	XIANGZAOXIAN7	Ind	IMP	China	－
CH1110	Huangsiguizhan	Ind	IMP	China	－
CH1111	JINYOU1	Ind	IMP	China	＋
CH1112	CHENGNONGSHUIJINGMI	Ind	IMP	China	－
CH1113	GUANGKEXIANGNUO	Jap	LAN	China	－
CH1116	FUNINGZIPIJINGZI	Ind	LAN	China	－
CH1117	Longhuamaohu	Jap	LAN	China	＋
CH1118	Gaoyangdiandao dahongmang	Jap	LAN	China	＋
CH1119	Dandongludao	Jap	LAN	China	＋
CH1120	Laoguangtou 83	Jap	LAN	China	＋
CH1121	BAIMAODAO	Jap	LAN	China	＋
CH1122	Muxiqiu	Jap	LAN	China	＋
CH1125	Cunsanli	Jap	LAN	China	＋
CH1126	Qiuqianbai	Ind	LAN	China	－
CH1128	JINXIBAI	Ind	LAN	China	＋
CH1130	AIHECHI	Ind	LAN	China	＋
CH1131	JINBAOYIN	Ind	LAN	China	＋
CH1132	MINBEIWANXIAN	Ind	LAN	China	＋
CH1133	Lucaihao	Ind	LAN	China	－
CH1134	YIZHIXIANG	Jap	LAN	China	＋
CH1137	Esiniu	Ind	LAN	China	－
CH1139	Nanxiongzaoyouzhan	Ind	LAN	China	＋
CH1141	Heidu 4	Ind	LAN	China	－
CH1142	Chikenuo	Jap	LAN	China	＋
CH1144	QIYUEXIAN	Ind	LAN	China	＋
CH1145	Dongtingwanxian	Ind	LAN	China	－
CH1146	Liuyenian	Ind	LAN	China	－
CH1147	Xuanenchangtanqingzhan	Ind	LAN	China	－
CH1149	Xugunuo	Ind	LAN	China	－
CH1151	HONGQI5	Jap	LAN	China	＋
CH1152	Hanmadao4	Ind	LAN	China	＋
CH1155	Zhongnong 4	Ind	LAN	China	－
CH1156	Honggu	Ind	LAN	China	－
CH1158	San**Qishiluo	Ind	LAN	China	－
CH1159	Qitoubaigu	Ind	LAN	China	－
CH1161	ZIMI	Ind	LAN	China	－
CH1162	XIAOHONGGU	Ind	LAN	China	－
CH1163	Wuzidui	Jap	LAN	China	＋
CH1164	Gongju 73	Ind	LAN	China	－
CH1165	Qitougu	Ind	LAN	China	－
CH1166	Zinuo	Ind	LAN	China	－
CH1168	HAOLAI	Ind	LAN	China	－
CH1169	JINZHINUO	Ind	LAN	China	－
CH1170	Jiienuo	Ind	LAN	China	－
CH1171	Fanhaopi	Aus	LAN	China	－
CH1173	Beizinuo	Ind	LAN	China	－
CH1179	HONGKEZHENUO/2	Jap	LAN	China	＋
CH1180	Cungunuo	Jap	LAN	China	＋
CH1181	Younian	Ind	LAN	China	－
CH1182	GUANTUIBAIHE1	Jap	LAN	China	－
CH1183	YANGKENUO	Jap	LAN	China	＋
CH1184	Maguzi	Jap	LAN	China	＋
CH1186	Jiabala	Ind	LAN	India	－
CH1187		Jap	LAN		＋
CH1189	MENJIAGAO1	Ind	LAN	China	－
CH1190	BAOXUAN21	Ind	IMP	China	＋
CH1191	WENXIANGNUO	Ind	LAN	China	＋
CH1195	HAOBAYONG1	Jap	LAN	China	＋
CH1196		Jap	LAN		－
CH1197	MENJIADING2	Ind	LAN	China	－
CH1199	BANJIEMANG	Jap	LAN	China	－
CH1202	ZIMANGFEIENUO	Jap	LAN	China	－
CH1203	DONGTINGWANXIAN	Ind	LAN	China	＋
CH1204	LIUSHA1	Ind	IMP	China	－
CH1205	CHENWAN3	Ind	IMP	China	－
CH1208	Chengduai 3	Ind	IMP	China	－
CH1209	Aimakang	Ind	IMP	China	－
CH1210	Shufeng 101	Ind	IMP	China	＋
CH1213	ERGANGAI	Ind	IMP	China	＋
CH1215	Hongwan 1	Ind	IMP	China	＋
CH1216	XIANGAIZAO10	Ind	IMP	China	－
CH1219	Luke 3	Ind	IMP	China	－
CH1220	Aituogu 151	Ind	IMP	China	－
CH1221	Zhonghua 8	Jap	IMP	China	＋
CH1222	Jindao 1	Jap	IMP	China	＋
CH1223	LIAOJING287	Jap	IMP	China	－
CH1224	Zaoshuxiangheimi	Ind	IMP	China	＋
CH1225	MOMI	Ind	IMP	China	－
CH1227	Xiangwanxian 3	Ind	IMP	China	＋
CH1228	ZHENXIAN232	Ind	IMP	China	－
CH1229	Zaoxian 240	Ind	IMP	China	－
CH1230	Dangyu 5	Ind	IMP	China	－
CH1231	ZHENGDAO5	Jap	IMP	China	＋
CH1233	HONGAINUO	Ind	LAN	China	＋
CH1234	Wanlixian	Ind	LAN	China	－
CH1235	AIZAIZHAN	Ind	LAN	China	－
CH1236	XIAOBAIMI	Ind	LAN	China	－
CH1237	YANSHUICHI	Ind	LAN	China	－
CH1238	XISHEN15	Jap	LAN	China	＋
CH1239	HONGJINGHANGU	Ind	LAN	China	＋
CH1240	LAMUJIA	Jap	LAN	China	＋
CH1244	Gui 630	Ind	IMP	China	－
CH1245	IR 661-1	Ind	IMP	China	－
CH1246	Pei C122	Ind	IMP	China	＋
CH1247	Geng 7623	Jap	IMP	China	－
CH1248	Ninghui 21	Ind	IMP	China	－
CH1249	76--1	Jap	IMP	China	－
CH1250	Huhui 628	Jap	IMP	China	＋
CH1251	Teqingxuanhui	Ind	IMP	China	－
CH1252		Aus	IMP		－
CH1253	JWR221	Ind	IMP	China	－
CH1256	Xiangdao	Ind	LAN	China	－
CH1257	Shanjiugu	Jap	LAN	China	＋
CH1258	LAOZAOGU	Ind	LAN	China	－
CH1259	LENGSHUINUO	Jap	LAN	China	－
CH1260	HAOXIANG	Ind	LAN	China	－
CH1262	Jinnante B	Ind	IMP	China	－
CH1263	ZHUZHENB	Ind	IMP	China	－
CH1264	Chaoyangyihao B	Ind	IMP	China	－
CH1265	L 301B	Ind	IMP	China	－
CH1267	Jinnante 43B	Ind	IMP	China	－
CH1269	Qingsiai 16B	Ind	IMP	China	－
CH1271	Xiangai B	Ind	IMP	China	－
CH1272	Jiangnongzao 1 B	Ind	IMP	China	－
CH1273	Jinghu3 B	Ind	IMP	China	－
CH1274	Liming B	Jap	IMP	China	＋
CH1275	Dianrui 409B	Ind	IMP	China	－
CH1276	BAOXIE7B	Ind	IMP	China	＋
CH1277		Ind	IMP		－
CH1278	88B	Ind	IMP	China	－
CH1281	Xingguo	Jap	LAN	China	＋
CH1282		Ind	LAN		－
CH1284	Taizhongzailai 1/taizhong65	Ind	IMP	China	－
CH1285	Mamagu	Ind	LAN	China	－
CH1286	Meihuanuo	Ind	LAN	China	－
CH1288	Shuiyuan 300Li	Jap	LAN	China	＋
CH1289	Yelicanghua	Jap	LAN	China	－
CH1290	WEIGUO	Jap	LAN	China	＋
CH1291	Baigedao	Jap	LAN	China	＋
CH1293	LIUSHIZAO	Ind	LAN	China	＋
CH1294	Sanbaili	Ind	LAN	China	－
CH1296	Haomake (K)	Jap	LAN	China	＋
CH1302	Koshifu	Jap	LAN	Japan	＋
CX101	Hei Mi Chan	Ind	LAN	Taiwan	－
CX102	TEK_SI_CHUT	Ind	LAN	China	＋
CX104	Sadri rice 1	Aro	IML	Iran	＋
CX106	SAL_BUI_BAO	Jap	LAN	Vietnam	＋
CX107	TUN_SART	Ind	LAN	Vietnam	－
CX108	Ziri	Aus	LAN	India	－
CX109	Dacca 6	Jap	IML	Phillipines	＋
CX112	Ginga	Aro	LAN	Japan	＋
CX120	TKM6	Ind	IMP	India	－
CX126	IRBB60	Ind	IML	IRRI	－
CX129	MOLOK	Jap	LAN	Indonesia	＋
CX130	CHIPDA	Ind	LAN	India	＋
CX131	ZALE	Ind	LAN	Myanmar	－
CX133	Zhenshan 97	Ind	IMP	China	－
CX134	IRBB7	Ind	IML	IRRI	－
CX140	Nipponbare	Jap	LAN	Japan	＋
CX141	PADI_SIAM_KUNING	Ind	LAN	Malaysia	－
CX143		Aro	LAN		＋
CX145	MINGHUI63	Ind	IMP	China	－
CX146	CO43	Ind	IMP	India	－
CX147	SEBERANG	Ind	IMP	Malaysia	－
CX148		Ind	LAN		＋
CX149	Karnal Local	Aro	LAN	India	－
CX150	Chorofa	Ind	LAN	Phillipines	－
CX151	AZUCENA	Jap	LAN	Philippines	－
CX152	CISADANE	Ind	IMP	Indonesia	－
CX154	KHAO_DAWK_MALI105	Ind	IML	Thailand	－
CX155	MADHUKAR	Ind	LAN	India	－
CX156	MR84	Ind	IMP	Malaysia	－
CX157		Ind	IML		－
CX160	W1263	Ind	IMP	India	＋
CX161	IR42	Ind	IMP	IRRI	－
CX163	CHAOYOU1	Ind	IMP		＋
CX167		Ind	IMP		－
CX174	Handao 502	Jap	IMP	China	＋
CX175	Handao 297	Jap	IMP	China	＋
CX176	HUANGHUAZHAN	Ind	IMP	China	－
CX183	9516-R9516	Ind	IMP	China	－
CX184	HANHUI10	Ind	IMP	China	－
CX187	Liaoxing 1	Jap	IMP	China	＋
CX188	Ningjing 28	Jap	IMP	China	＋
CX189	CE258	Ind	IMP	China	－
CX198	9311	Ind	IMP	China	－
CX200	SHUHUI527	Ind	IMP	China	－
CX202	SANHUANGZHAN	Ind	IMP	China	－
CX205	IR69428-6-1-1-3-3	Jap	IML	IRRI	＋
CX219	FL478	Ind	IMP	IRRI	＋
CX220	IRAT 109	Jap	IMP	Brazil	＋
CX221	Zhongyouzao 81	Ind	IMP	China	－
CX227		Ind	LAN		－
CX231	IR52561-UBN-1-1-2	Ind	IML	IRRI	－
CX232	IR55419-04	Ind	IML	IRRI	－
CX235	NSIC_RC9_/APO	Ind	IMP	IRRI	－
CX237	B6136-3-TB-0-1-5	Ind	IML	Philippines	－
CX241	IAC 47	Jap	IML	Phillipines	－
CX247	IRAT144	Ind	IMP	Indonesia	－
CX249	2004-MR2004	Ind	IMP	China	－
CX258	Zhong 9B	Ind	IMP	China	－
CX260	Liao 5216B	Jap	IMP	China	－
CX261	C415	Jap	IML	China	＋
CX262		Jap	IMP		＋
CX266	DINORADO	Jap	LAN	Philippines	＋
CX267	Iet1444	Ind	IMP	India	－
CX284	Handao 502	Jap	IMP	China	＋
CX287	C52	Jap	IMP	China	＋
CX294	Minghui 77	Ind	IMP	China	－
CX297		Ind	IMP		－
CX301	QIANHUI875	Ind	IMP	China	－
CX307	HP 121	Jap	IMP	China	＋
CX309	Lunhui 422	Jap	IMP	China	－
CX312	WH26	Ind	IMP	China	－
CX313	R106	Ind	IMP	China	－
CX315	Bolasaeg ssal	Jap	LAN	North Korea	＋
CX317	MR19	Jap	IMP	China	－
CX319	Mengguandamagu	Ind	LAN	China	－
CX333	Daohuaxiang	Jap	LAN	China	＋
CX337	B5	Ind	IMP	China	－
CX339	LVHAN1	Ind	IMP	China	－
CX341	HUA565	Ind	IMP	China	－
CX343	WANXIAN77	Ind	IMP	China	－
CX348		Ind	IMP		－
CX355	Yunlu 102	Jap	IMP	China	＋
CX356	Yandao 8	Jap	IMP	China	＋
CX357	PSBRC80	Ind	IML	IRRI	－
CX358	PSBRC82	Ind	IMP	Phillipines	－
CX359	Yunlu 103	Jap	IMP	China	＋
CX360	Y075	Ind	IML	Philippines	－
CX361	G341	Ind	IML	Hungary	－
CX366	GANWANXIAN37	Ind	IMP	China	－
CX371		Jap	IMP		＋
CX375	Nerica-L-1	Ind	IMP	Africa	＋
CX376	Nerica-L-20	Ind	IMP	Africa	＋
CX377	Nerica-L-27	Ind	IMP	Africa	－
CX378	Huhan 15	Ind	IMP	China	－
CX380	Yandao 9	Jap	IMP	China	＋
CX381	ADNY_11	Ind	LAN	Africa	－
CX389	Jinyuan 85	Jap	IMP	China	＋
CX390	YUELIANGGU	Ind	LAN	China	－
CX393	HUANGSIZHAN	Ind	IMP	China	－
CX399	Matatag2	Ind	IMP	Phillipines	－
CX474	R287	Ind	IMP	China	－
CX475	YUEHUI9113	Ind	IMP	China	－
CX477	Xianghiu 299	Ind	IMP	China	－
CX478	Changhui 121	Ind	IMP	China	－
CX483	R458	Ind	IMP	China	－
CX484	T0463	Ind	IMP	China	－
CX486	ZR02	Ind	IMP	China	－
CX493	Yangfujing 8	Jap	IMP	China	－
CX495	Zhendao 99	Jap	IMP	China	＋
CX503	CHANGNONGJING5	Jap	IMP	China	＋
CX505	TEXIANZHAN25	Ind	IMP	China	－
CX506	Xianxiaozhan	Ind	IMP	China	－
CX508	QILISIMIAO	Ind	IMP	China	－
CX509	Zhenguiai 1	Ind	IMP	China	－
CX514	Yesizhan	Ind	IMP	China	－
CX515	Guihuazhan	Ind	IMP	China	－
CX517	Dongnong 428	Jap	IMP	China	＋
CX518	KENDAO12	Jap	IMP	China	＋
CX525	Sanjiang 1	Jap	IMP	China	＋
CX526	Shong01-173	Jap	IMP	China	＋
CX534	Tongnian 1	Jap	IMP	China	－
CX538	XIANGWANXIAN13	Ind	IMP	China	－
CX539	Xiangzaoxian 24	Ind	IMP	China	－
CX545	XIUSHUI128	Jap	IMP	China	＋
CX548	Zhongjian 100	Ind	IMP	China	－
CX550	JIAYU948	Ind	IMP	China	－
CX554	Jinzao 47	Jap	IMP	China	－
CX557	Liaojing 9	Jap	IMP	China	＋
CX559	Quanzhen 10	Ind	IMP	China	－

## Sheet: TableS5
Table S5: Nucleotide diversity analysis and neutral test of Tn1a
Taxon	N	L	S	H	π	Tajima'D	Fu Li's D
Wild rice	71	7140	13	23	0.0028501	-0.27399	0.57724
Tn1a-272bp	65	7140	13	19	0.0024699	-0.45419	0.51533
Tn1a+272bp	6	7140	13	4	0.0010759	-0.18544	-0.37481
O.sativa	287	7140	13	5	0.0002171	5.00154***	1.45929
Tn1a-272bp	167	7140	13	3	0.0001318	0.06029	1.4447
Tn1a+272bp	120	7140	13	2	0	-1.47233	1.46071
ssp.indica	149	7140	13	5	0.0001786	0.11344	1.49617
Tn1a-272bp	135	7140	13	3	0.0001456	-1.82400*	1.45552
Tn1a+272bp	14	7140	13	2	0	-0.64232	1.46229*
ssp.japonica	138	7140	13	4	0.0001642	1.35152	1.49939
Tn1a-272bp	32	7140	13	2	0	3.23675***	1.47099*
Tn1a+272bp	106	7140	13	2	0	-1.86844*	1.46549
Note: Nucleotide diversity and Tajima’s D value of Tn1a. N: total number of samples; L: average sequence length; S: number of segregating sites; H: number of haplotypes; π: average number of pairwise nucleotide differences per site based on the total number of polymorphic sites.

## Sheet: TableS6
Table S6: Primers used in this study
Purpose	Name	Forward primer（5’ to 3’）	Reverse primer（5’ to 3’）
qRT-PCR of candidate genes in qTn1.7	14010-RT	GCCATCACAATGCCAACCTC	GCCGACAAGACGTCGTAAGG
	14020-RT	TGAGCACCTCGCTAAAGGA	GTTGCTGCCTTGCTGCTTT
	14030-RT	GAGCTGGCCGCCTACTTC	GTGGCGTTGGCCTTGATGAG
	14040-RT	GCCCTGTAACAATGCAAGTTGA	GAGCCAACATCACCATTGCTT
	14050-RT	GGCAAGAACAACCTGGAGGATT	GCTCGCCCTTTCCGTGAT
	14060-RT	CCCAACCTCTCGTTCAACTTC	CCGGCTGATGACGCCGTAG
	14070-RT	CCTCGGTGCTATTCCTTGGTATG	GTTTCTCCCTGTAGTCCACTCTA
	14080-RT	GCTAGACAGGCAGGAGAAGAG	TGGCTTCCACCAGTTAGGA
	14090-RT	TCCGGAGGCAGATTCATATGTAG	TGCATGTGCAGTTCCAAGTTC
	14100-RT	CGTCAGCTTTAAGCATCTCATCA	CGGTAGGAGAGTGCCAATCAG
qRT-PCR of candidate genes in RNA-Seq	SLG-RT	CAAGTTCGACGGGATGGTCTACCT	CTCGCATTTGGAGGAAGTCTTGG
	SGL1-RT	CCCACGACCTCGATCACATG	TCCTGGAGACGGAGAGGTTA
	GID1L2-RT	ACCACCCGCTCGTCAACCCG	CCCATCGCCTTCATCCGCTC
	OsKS1-RT	TGCTCCCGACTCTGTATTTCG	GCCCACAAGTGCTCATCAGT
	OsGASR2-RT	GGCAAAGACTGCGTGGGGGC	GAGACCCAGTCGGTGTAGCA
	OsGRF10-RT	GGGAACCTGTGCTTCGACTA	GGCTTCCACAGGCTTTCTTG
	OsIAA1-RT	GTCCCGTGGCAGATGTTTG	TGGTGCAAGACCAATGGCTT
	OsACO5-RT	TGGACTGGGAGGACATCTTCTAC	GCGCATCGTCTCCTTGAAC
	OsCKX11-RT	GGCGCAGAACAACGCAATC	TGGTAGCTCGGGAAGTATATCTTG
	OsPht1;4-RT	GCTGGACATCGCCTTCTAC	TGCCCGGGAGATCTTGAAC
	OsNPF2.2-RT	TGGCGCAGGACATCGATAAG	GGCGATGTTCTTGGACCTGTA
	OsPCF7-RT	CGAACCACCACGGTATGATCTC	CATGCCATGCCTGCATTCTC
	OsPIL13-RT	CAGTGCCCACAAGAGGAAAGG	TCGGTTGCCTCGCATTCAG
	OsHOX12-RT	ATGAGCCGTGAGGAGGATGAG	GCTGCCGAGCCTTCTTCTG
	OsTB1-RT	CCCAGCAACAACCTGAACCA	GGAGCCGTCCTCCAATTCG
qRT-PCR of other genes	TCP21-RT	TCTCACCTCTCCAGCCATCA	GTGCTTGCCCTTCTCCTTGA
	Tb2-RT	AACAACACCGGAGGAGAAG	TAGCAGATCAAGACCTAATCAATC
	OsCCC1-RT	AAGCCGTTGTCATTGTGAAG	CTTGAGAATCGTCCTGTGGA
Internal reference for qRT-PCR	OsActin1	ACAGGTATTGTGTTGGACTCTGG	AGTAACCACGCTCCGTCAGG
Complementary construction	Tn1a-TSN-163-F	CAATATATCCTGTCAAACACTGATAGTTTAAACCTCACTCACAAGAGAACGAC
	Tn1a-TSN-163-R	CAAATGTTTGAACGATCGGGGAAATTCGAGCTCAAAGCAAACCTACAACTACC
	TSN-P-F	ATATCCTGTCAAACACTGATAGTTTAAACACCGTGAGAAATCGCTTG
	TSN-P-R	CGATGGGCAGCTCGCCGGCGTCCATCTCCCCTCCCCAGCCGACGGCTGCT
	NIP-C-F	AGCAGCCGTCGGCTGGGGAGGGGAGATGGACGCCGGCGAGCTGCCCATCG
	NIP-C-R	CAAATGTTTGAACGATCGGGGAAATTCGAGCTCAGTATGAACTTTGATTT
	NIP-P-F	ATATCCTGTCAAACACTGATAGTTTAAACGCAACGGGTAAAGGCTAT
	NIP-P-R	CGATGGGCAGCTCGCCGGCGTCCATCTCCCCTCCCCAGCCGACGGCTGCT
	TSN-C-F	AGCAGCCGTCGGCTGGGGAGGGGAGATGGACGCCGGCGAGCTGCCCATCG
	TSN-C-R	CAAATGTTTGAACGATCGGGGAAATTCGAGCTCAGTATGAACTTTGATTT
OE construction	Tn1a-PMDC1307-F	ATCGATACCGTCGACGAGCTCTCTAGAACTATGGACGCCGGCGAGCTGCCCA
	Tn1a-PMDC1307-R	AGACTGGTGATTTTTGCGGAGTACCCGGGTACCTCATTGTGAAGTCTGAGCACTAG
RNAi construction	Tn1a-PTCK303-F	GGGGTACCACTAGTGTTTTTTTGGCTCCTTTTTCC
	Tn1a-PTCK303-R	CGGGATCCGAGCTCCTTTCTACTCAGTATGCTTGT
CRISPR-Cas9 construct	CRISPR-Tn1a-T3-L/R	GCCGTCGCTGTGCAATGAAATTG	AAACCAATTTCATTGCACAGCGA
GFP construction	Tn1a-PS1300-F	AATCTCGATACACCAAATCGACTCTAGAAAGCTTATGGACGCCGGCGAGCTGCCC
	Tn1a-PS1300-R	CGGTGAACAGCTCCTCGCCCTTGCTCACCATGGTACCTTGTGAAGTCTGAGCACTAGT
272bp InDel detection	272-check-F/R	GCATAGATGATAGGTTCGCA	CTAAGTGAGAAACTGTTGCCAG
ProHap4 construction	TSN-PRO-F1	TATAGGGCGAATTGGGTACCGCAACGTGTGAAGGCTA
	TSN-PRO-R1	ACCAAACACACCCTTAGTAATATGAAAAAAATAAATT
	272-PRO-F2	AATTTATTTTTTTCATATTACTAAGGGTGTGTTTGGT
	272-PRO-R2	TCTAACACTATCAAGTTTTAGGGGCTGTTTGGTTCC
	TSN-PRO-F3	GGAACCAAACAGCCCCTAAAACTTGATAGTGTTAGA
	TSN-PRO-R3	GTGGATCCCCCGGGCTGCAGCTCCCCTCCCCAGCCGA
ProHap1 construction	0800LUC-Tn1a-NIP-PRO-R-FD	CTAACACTATCAAGTTTTAGTAATATGAAAAAAATAAATT
	0800LUC- Tn1a -NIP-PRO-F-FD	AATTTATTTTTTTCATATTACTAAAACTTGATAGTGTTAG
ProHap2 and ProHap3 construction	0800LUC-Tn1a-PRO-F	TATAGGGCGAATTGGGTACCGCAACGGGTAAAGGCTAT
	0800LUC- Tn1a -PRO-R	GTGGATCCCCCGGGCTGCAGCTCCCCTCCCCAGCCGACGGCT
Sequencing of Tn1a variable sites	F1/R1	GCCATCGCTTTCTGAATC	TGTTCGTTAGAGAGGGTTGC
	F2/R2	ACTACACTTACAGACCACTGGC	CGCATCAACTTATCAGCG
	F3/R3	GGTTGCTTGTGTGCTATG	CTCCGAAATCAAACTTACC
	F4/R4	TGTAAGAGAGGCACTGAACTGT	CTGACCATTTAGCAACACGA
	F5/R5	TCAGCCTCAGAGTTAGCCTT	ACTACCAGCAACAACAGCAG
